# Supplementary material for: New Route to Glycosylated Porphyrins via Aromatic Nucleophilic Substitution (SNAr)—Synthesis and Cellular Uptake Studies
Source: Int J Mol Sci. 2022 Sep 26;23(19):11321. doi: 10.3390/ijms231911321 (PMC9570116; doi:10.3390/ijms231911321)
Supplement: Supplementary file 1 [file ijms-23-11321-s001.zip]

Archive with 1 entries (1 files):
- ijms-1903663-supplementary.pdf
